# Supplementary material for: Prognostic role of dynamic neutrophil-to-lymphocyte ratio in acute ischemic stroke after reperfusion therapy: A meta-analysis
Source: Front Neurol. 2023 Feb 16;14:1118563. doi: 10.3389/fneur.2023.1118563 (PMC9978711; doi:10.3389/fneur.2023.1118563)
Supplement: Supplementary file 1 [file Table_1.XLSX]

## Sheet: S1
Table S1 Subgroup analyses of OR of correlations between admission NLR and 3-month PFO
Subgroup	N	OR (95% CI)	P	Heterogeneity (I², P)
Treatment method
IVT	9	1.17 (1.07–1.27)	< 0.001	63.2%, 0.005
EVT	17	1.11 (1.07–1.16)	< 0.001	76.3%, < 0.001
Study region
Asia	20	1.15 (1.10–1.20)	< 0.001	63.1%, < 0.001
Non-Asia	6	1.05 (1.00–1.10)	0.054	70.9%, 0.004
Study design
Prospective	3	1.44 (1.06–1.95)	0.018	39.0%, 0.194
Retrospective	23	1.12 (1.08–1.16)	< 0.001	75.7%, < 0.001
Age
< 65	8	1.12 (1.05–1.19)	< 0.001	68.3%, 0.002
>= 65	15	1.15 (1.08–1.23)	< 0.001	78.5%, < 0.001
Admission NIHSS
< 15	9	1.17 (1.09–1.26)	< 0.001	64.5%, 0.004
>= 15	11	1.11 (1.04–1.17)	< 0.001	77.4%, < 0.001
Bridging therapy
< 40%	10	1.28 (1.14–1.42)	< 0.001	77.5%, < 0.001
>= 40%	7	1.07 (1.03–1.12)	< 0.001	74.1%, < 0.001
Sample size
< 200	9	1.14 (1.05–1.24)	0.002	78.7%, < 0.001
>= 200	17	1.13 (1.08–1.18)	< 0.001	72.6%, < 0.001
Adjusted OR
Yes	21	1.13 (1.08–1.18)	< 0.001	76.2%, < 0.001
No	5	1.14 (1.04–1.26)	< 0.001	72.8%, < 0.001
Cut-off for NLR
Yes	4	2.10 (1.43–3.08)	< 0.001	33.2%, 0.213
No	22	1.11 (1.07–1.15)	< 0.001	72.8%, < 0.001
NOS score
< 8	11	1.16 (1.09–1.24)	< 0.001	58.7%, 0.007
>= 8	15	1.10 (1.06–1.15)	< 0.001	78.1%, < 0.001
Infection excluded
Yes	12	1.14 (1.06–1.22)	< 0.001	74.6%, < 0.001
No	6	1.12 (1.06–1.19)	< 0.001	67.0%, 0.003
NR	8	1.16 (1.05–1.27)	0.002	82.1%, < 0.001
Abbreviations: NOS, Newcastle–Ottawa Scale; NIHSS, National Institute of Health Stroke Scale; PFO, poor functional outcome; NR, not reported; IVT, intravenous thrombolysis; EVT, endovascular treatment; NLR, neutrophil-to-lymphocyte ratio; OR, odds ratio.
