# Supplementary material for: Prognostic role of dynamic neutrophil-to-lymphocyte ratio in acute ischemic stroke after reperfusion therapy: A meta-analysis
Source: Front Neurol. 2023 Feb 16;14:1118563. doi: 10.3389/fneur.2023.1118563 (PMC9978711; doi:10.3389/fneur.2023.1118563)
Supplement: Supplementary file 2 [file Table_2.XLSX]

## Sheet: S2
Table S2 Subgroup analyses of SMD of correlations between admission NLR and 3-month PFO
Subgroup	N	SMD (95% CI)	P	Heterogeneity (I², P)
Treatment method
IVT	10	0.49 (0.30–0.69)	< 0.001	86.3%, < 0.001
EVT	16	0.44 (0.30–0.58)	< 0.001	81.4%, < 0.001
Study region
Asia	19	0.47 (0.32–0.62)	< 0.001	85.6%, < 0.001
Non-Asia	7	0.43 (0.27–0.58)	< 0.001	74.8%, 0.001
Study design
Prospective	2	0.66 (0.54–0.79)	< 0.001	0.00%, 0.712
Retrospective	24	0.44 (0.33–0.56)	< 0.001	83.4%, < 0.001
Age
< 65	6	0.44 (0.26–0.62)	< 0.001	67.1%, 0.001
>= 65	18	0.47 (0.32–0.62)	< 0.001	86.7%, < 0.001
Admission NIHSS
< 15	10	0.47 (0.26–0.67)	< 0.001	88.8%, < 0.001
>= 15	9	0.43 (0.26–0.60)	< 0.001	75.2%, < 0.001
Bridging therapy
< 40%	10	0.53 (0.37–0.70)	< 0.001	84.3%, < 0.001
>= 40%	7	0.34 (0.18–0.49)	< 0.001	63.2%, 0.012
Sample size
< 200	9	0.37 (0.18–0.56)	< 0.001	67.7%, 0.002
>= 200	17	0.50 (0.36–0.64)	< 0.001	86.7%, < 0.001
NOS score
< 8	13	0.39 (0.22–0.56)	< 0.001	80.4%, < 0.001
>= 8	13	0.53 (0.38–0.67)	< 0.001	84.5%, < 0.001
Infection excluded
Yes	8	0.53 (0.32–0.74)	< 0.001	79.8%, < 0.001
No	8	0.45 (0.29–0.61)	< 0.001	80.2%, < 0.001
NR	10	0.42 (0.21–0.63)	< 0.001	86.5%, < 0.001
Abbreviations: NOS, Newcastle–Ottawa Scale; NIHSS, National Institute of Health Stroke Scale; PFO, poor functional outcome; NR, not reported; IVT, intravenous thrombolysis; EVT, endovascular treatment; NLR, neutrophil-to-lymphocyte ratio; SMD, standardized mean difference.
