# Supplementary material for: Prognostic role of dynamic neutrophil-to-lymphocyte ratio in acute ischemic stroke after reperfusion therapy: A meta-analysis
Source: Front Neurol. 2023 Feb 16;14:1118563. doi: 10.3389/fneur.2023.1118563 (PMC9978711; doi:10.3389/fneur.2023.1118563)
Supplement: Supplementary file 3 [file Table_3.XLSX]

## Sheet: S3
Table S3 Subgroup analyses of OR of correlations between post-treatment NLR and 3-month PFO
Subgroup	N	OR (95% CI)	P	Heterogeneity (I², P)
Treatment method
IVT	6	1.30 (1.13–1.50)	< 0.001	85.9%, < 0.001
EVT	7	1.21 (1.10–1.35)	< 0.001	88.7%, < 0.001
Study region
Asia	11	1.23 (1.14–1.33)	< 0.001	87.5%, < 0.001
Non-Asia	3	1.44 (0.96–2.17)	< 0.001	86.6%, < 0.001
Study design
Prospective	0	NA	NA	NA
Retrospective	14	1.25 (1.16–1.35)	< 0.001	86.6%, < 0.001
Age
< 65	2	2.27 (0.63–8.23)	0.211	93.4%, 0.002
>= 65	12	1.23 (1.14–1.32)	< 0.001	85.8%, < 0.001
Admission NIHSS
< 15	7	1.24 (1.12–1.37)	< 0.001	86.5%, < 0.001
>= 15	5	1.14 (1.04–1.25)	0.004	69.9%, < 0.001
Bridging therapy
< 40%	5	1.28 (1.12–1.48)	< 0.001	92.2%, < 0.001
>= 40%	3	1.21 (0.98–1.49)	0.079	79.0%, 0.009
Sample size
< 200	6	1.16 (1.07–1.26)	< 0.001	70.5%, 0.005
>= 200	8	1.40 (1.23–1.59)	< 0.001	91.3%, < 0.001
Adjusted OR
Yes	13	1.24 (1.15–1.33)	< 0.001	86.1%, < 0.001
No	1	1.41 (1.23–1.61)	NA	NA
NOS score
< 8	6	1.20 (1.11–1.31)	< 0.001	78.7%, 0.005
>= 8	8	1.33 (1.17–1.52)	< 0.001	90.3%, < 0.001
Infection excluded
Yes	7	1.28 (1.12–1.47)	< 0.001	78.9%, < 0.001
No	5	1.13 (1.05–1.22)	0.001	78.7%, 0.001
NR	2	1.44 (0.89–2.33)	0.14	96.4%, < 0.001
Abbreviations: NOS, Newcastle–Ottawa Scale; NIHSS, National Institute of Health Stroke Scale; PFO, poor functional outcome; NR, not reported; IVT, intravenous thrombolysis; EVT, endovascular treatment; NLR, neutrophil-to-lymphocyte ratio; OR, odds ratio.
