# Supplementary material for: Prognostic role of dynamic neutrophil-to-lymphocyte ratio in acute ischemic stroke after reperfusion therapy: A meta-analysis
Source: Front Neurol. 2023 Feb 16;14:1118563. doi: 10.3389/fneur.2023.1118563 (PMC9978711; doi:10.3389/fneur.2023.1118563)
Supplement: Supplementary file 4 [file Table_4.XLSX]

## Sheet: S4
Table S4 Subgroup analyses of SMD of correlations between post-treatment NLR and 3-month PFO
Subgroup	N	SMD (95% CI)	P	Heterogeneity (I², P)
Treatment method
IVT	7	0.85 (0.63–1.07)	< 0.001	75.2%, < 0.001
EVT	6	0.79 (0.43–1.15)	< 0.001	90.5%, < 0.001
Study region
Asia	10	0.83 (0.57–1.09)	< 0.001	84.6%, < 0.001
Non-Asia	4	0.74 (0.59–0.88)	< 0.001	22.9%, 0.273
Study design
Prospective	0	NA	NA	NA
Retrospective	14	0.80 (0.62–0.99)	< 0.001	84.6%, < 0.001
Age
< 65	1	0.62 (0.31–0.92)	NA	NA
>= 65	12	0.81 (0.60–1.02)	< 0.001	86.6%, < 0.001
Admission NIHSS
< 15	9	0.75 (0.52–0.98)	< 0.001	84.7%, < 0.001
>= 15	4	0.75 (0.62–0.89)	< 0.001	0.00%, 0.860
Bridging therapy
< 40%	4	0.80 (0.27–1.33)	0.003	0.00%, 0.697
>= 40%	3	0.75 (0.59–0.90)	< 0.001	94.4%, < 0.001
Sample size
< 200	8	0.74 (0.61–0.87)	< 0.001	0.00%, 0.870
>= 200	6	0.90 (0.54–1.25)	< 0.001	93.7%, < 0.001
NOS score
< 8	8	0.76 (0.66–0.86)	< 0.001	0.00%, 0.968
>= 8	6	0.89 (0.47–1.31)	< 0.001	93.8%, < 0.001
Infection excluded
Yes	5	0.73 (0.61–0.86)	< 0.001	0.00%, 0.778
No	6	0.75 (0.44–1.06)	< 0.001	89.9%, < 0.001
NR	3	1.07 (0.51–1.63)	< 0.001	88.5%, < 0.001
Abbreviations: NOS, Newcastle–Ottawa Scale; NIHSS, National Institute of Health Stroke Scale; PFO, poor functional outcome; NR, not reported; IVT, intravenous thrombolysis; EVT, endovascular treatment; NLR, neutrophil-to-lymphocyte ratio; SMD, standardized mean difference.
