# Supplementary material for: Prognostic role of dynamic neutrophil-to-lymphocyte ratio in acute ischemic stroke after reperfusion therapy: A meta-analysis
Source: Front Neurol. 2023 Feb 16;14:1118563. doi: 10.3389/fneur.2023.1118563 (PMC9978711; doi:10.3389/fneur.2023.1118563)
Supplement: Supplementary file 5 [file Table_5.XLSX]

## Sheet: S5
Table S5 Subgroup analyses of OR of correlations between admission NLR and 3-month sICH
Subgroup	N	OR (95% CI)	P	Heterogeneity (I², P)
Treatment method
IVT	6	1.10(1.05–1.15)	< 0.001	55.4%, 0.052
EVT	9	1.11 (1.04–1.19)	< 0.001	75.2%, < 0.001
Study region
Asia	12	1.11 (1.05–1.16)	< 0.001	74.2%, < 0.001
Non-Asia	4	1.12 (1.07–1.16)	< 0.001	0.00%, 0.467
Study design
Prospective	1	1.11 (1.06–1.17)	NA	NA
Retrospective	15	1.11 (1.06–1.16)	< 0.001	71.6%, < 0.001
Age
< 65	4	1.16 (1.10–1.23)	< 0.001	16.6%, 0.309
>= 65	12	1.08 (1.04–1.13)	< 0.001	70.6%, < 0.001
Admission NIHSS
< 15	8	1.12 (1.05–1.19)	< 0.001	77.6%, < 0.001
>= 15	5	1.15 (1.02–1.29)	0.024	72.4%, 0.006
Bridging therapy
< 40%	10	1.10 (1.05–1.16)	< 0.001	78.2%, < 0.001
>= 40%	3	1.13 (1.06–1.19)	< 0.001	0.00%, 0.855
Sample size
< 200	3	1.14 (1.08–1.21)	< 0.001	0.00%, 0.990
>= 200	13	1.10 (1.05–1.15)	< 0.001	73.9%, < 0.001
Adjusted OR
Yes	16	1.11 (1.06–1.16)	< 0.001	71.7%, < 0.001
No	0	NA	NA	NA
Cut-off for NLR
Yes	2	1.97 (1.27–3.07)	0.003	39.9%, 0.197
No	14	1.09 (1.06–1.13)	< 0.001	65.7%, < 0.001
NOS score
< 8	5	1.23 (1.07–1.42)	0.004	49.2%, 0.096
>= 8	11	1.09 (1.05–1.13)	< 0.001	73.0%, < 0.001
Infection excluded
Yes	6	1.20 (1.07–1.35)	0.002	72.3%, 0.013
No	4	1.05 (0.99–1.13)	0.118	72.1%, 0.003
NR	6	1.14 (1.05–1.23)	0.001	72.1%, 0.003
Abbreviations: NOS, Newcastle–Ottawa Scale; NIHSS, National Institute of Health Stroke Scale; sICH, symptomatic intracranial hemorrhage; NR, not reported; IVT, intravenous thrombolysis; EVT, endovascular treatment; NLR, neutrophil-to-lymphocyte ratio; OR, odds ratio.
