# Supplementary material for: Prognostic role of dynamic neutrophil-to-lymphocyte ratio in acute ischemic stroke after reperfusion therapy: A meta-analysis
Source: Front Neurol. 2023 Feb 16;14:1118563. doi: 10.3389/fneur.2023.1118563 (PMC9978711; doi:10.3389/fneur.2023.1118563)
Supplement: Supplementary file 6 [file Table_6.XLSX]

## Sheet: S6
Table S6 Subgroup analyses of SMD of correlations between admission NLR and sICH
Subgroup	N	SMD (95% CI)	P	Heterogeneity (I², P)
Treatment method
IVT	10	0.80 (0.30–1.31)	0.002	93.3%, < 0.001
EVT	11	0.32 (0.06–0.58)	0.017	81.8%, < 0.001
Study region
Asia	15	0.60 (0.25–0.95)	0.001	92.1%, < 0.001
Non-Asia	7	0.53 (0.04–1.03)	0.036	89.5%, < 0.001
Study design
Prospective	1	1.30 (1.01–1.58)	NA	NA
Retrospective	21	0.54 (0.26–0.81)	< 0.001	90.2%, < 0.001
Age
< 65	6	0.99 (0.08–1.90)	0.033	95.4%, < 0.001
>= 65	16	0.42 (0.18–0.65)	0.001	84.8%, < 0.001
Admission NIHSS
< 15	12	0.59 (0.23–0.94)	0.001	85.8%, < 0.001
>= 15	7	0.18 (-0.10–0.46)	0.213	78.3%, < 0.001
Bridging therapy
< 40%	9	0.37 (0.01–0.73)	0.041	88.8%, < 0.001
>= 40%	5	0.60 (0.07–1.12)	0.039	85.1%, < 0.001
Sample size
< 200	10	0.44 (0.03–0.85)	0.037	80.9%, < 0.001
>= 200	12	0.68 (0.30–1.06)	< 0.001	94.1%, < 0.001
NOS score
< 8	11	0.42 (0.10–0.74)	0.011	78.4%, < 0.001
>= 8	11	0.71 (0.29–1.13)	0.001	94.3%, < 0.001
Infection excluded
Yes	9	0.33 (-0.04–0.69)	0.083	80.9%, < 0.001
No	6	0.55 (0.06–1.03)	0.029	91.6%, < 0.001
NR	7	0.92 (0.24–1.59)	0.008	95.5%, < 0.001
Abbreviations: NOS, Newcastle–Ottawa Scale; NIHSS, National Institute of Health Stroke Scale; sICH, symptomatic intracranial hemorrhage; NR, not reported; IVT, intravenous thrombolysis; EVT, endovascular treatment; NLR, neutrophil-to-lymphocyte ratio; SMD, standardized mean difference.
