# Supplementary material for: Prognostic role of dynamic neutrophil-to-lymphocyte ratio in acute ischemic stroke after reperfusion therapy: A meta-analysis
Source: Front Neurol. 2023 Feb 16;14:1118563. doi: 10.3389/fneur.2023.1118563 (PMC9978711; doi:10.3389/fneur.2023.1118563)
Supplement: Supplementary file 7 [file Table_7.XLSX]

## Sheet: S7
Table S7 Subgroup analyses of SMD of correlations between post-treatment NLR and sICH
Subgroup	N	SMD (95% CI)	P	Heterogeneity (I², P)
Treatment method
IVT	5	2.36 (1.42–3.30)	0.002	92.6% < 0.001
EVT	5	0.75 (0.35–1.15)	0.017	77.8%, 0.001
Study region
Asia	7	1.71 (0.89–2.52)	< 0.001	94.8%, 0.001
Non-Asia	3	1.18 (0.43–1.93)	0.002	85.0%, < 0.001
Study design
Prospective	NA	NA	NA	NA
Retrospective	10	1.54 (0.98–2.11)	< 0.001	93.2%, < 0.001
Age
< 65	1	1.14 (0.59–1.68)	NA	NA
>= 65	9	1.59 (0.97–2.22)	0.001	84.8%, < 0.001
Admission NIHSS
< 15	7	1.86 (1.00–2.72)	< 0.001	95.1%, < 0.001
>= 15	3	0.87 (0.64–1.14)	< 0.001	4.2%, 0.352
Bridging therapy
< 40%	3	0.84 (0.02–1.67)	0.046	88.9%, < 0.001
>= 40%	3	0.88 (0.65–1.10)	< 0.001	1.4%, 0.363
Sample size
< 200	6	1.85 (0.92–2.79)	< 0.001	93.1%, < 0.001
>= 200	4	1.10 (0.43–1.78)	0.001	92.7%, < 0.001
NOS score
< 8	7	1.84 (1.03–2.65)	< 0.001	93.5%, < 0.001
>= 8	3	0.93 (0.07–1.79)	0.035	93.6%, < 0.001
Infection excluded
Yes	4	1.69 (0.48–2.90)	0.006	94.0%, < 0.001
No	4	1.35 (0.50–2.19)	0.002	95.4%, < 0.001
NR	2	1.67 (0.56–2.79)	0.003	82.1%, 0.018
Abbreviations: NOS, Newcastle–Ottawa Scale; NIHSS, National Institute of Health Stroke Scale; sICH, symptomatic intracranial hemorrhage; NR, not reported; IVT, intravenous thrombolysis; EVT, endovascular treatment; NLR, neutrophil-to-lymphocyte ratio; SMD, standardized mean difference.
