# Supplementary material for: Prognostic role of dynamic neutrophil-to-lymphocyte ratio in acute ischemic stroke after reperfusion therapy: A meta-analysis
Source: Front Neurol. 2023 Feb 16;14:1118563. doi: 10.3389/fneur.2023.1118563 (PMC9978711; doi:10.3389/fneur.2023.1118563)
Supplement: Supplementary file 8 [file Table_8.XLSX]

## Sheet: S8
Table S8 Subgroup analyses of OR of correlations between admission NLR and 3-month mortality
Subgroup	N	OR (95% CI)	P	Heterogeneity (I², P)
Treatment method
IVT	6	1.12 (1.04–1.20)	0.004	55.8%, 0.046
EVT	8	1.17 (1.06–1.29)	< 0.001	84.3%, < 0.001
Stud region
Asia	9	1.15 (1.05–1.27)	0.004	82.6%, < 0.001
Non-Asia	5	1.12 (1.04–1.20)	0.003	64.6%, 0.023
Study design
Prospective	2	1.85 (0.57–6.02)	0.305	89.1%, 0.002
Retrospective	12	1.13 (1.06–1.21)	< 0.001	78.7%, < 0.001
Age
< 65	4	1.06 (0.99–1.13)	0.075	68.6%, 0.023
>= 65	10	1.22 (1.11–1.35)	< 0.001	77.2%, < 0.001
Admission NIHSS
< 15	9	1.14 (1.06–1.23)	< 0.001	73.6%, < 0.001
>= 15	5	1.13 (1.00–1.28)	0.046	77.5%, < 0.001
Bridging therapy
< 40%	8	1.12 (1.04–1.21)	0.002	83.9%, < 0.001
>= 40%	2	1.20 (0.92–1.56)	0.17	74.0%, 0.050
Sample size
< 200	1	6.69 (1.70–26.3)	NA	NA
>= 200	13	1.12 (1.06–1.19)	< 0.001	78.2%, < 0.001
Adjusted OR
Yes	13	1.14 (1.06–1.21)	< 0.001	79.9%, < 0.001
No	1	NA	NA	NA
Cut-off for NLR
Yes	4	2.37 (1.51–3.72)	< 0.001	48.2%, 0.122
No	10	1.09 (1.04–1.15)	< 0.001	72.0%, < 0.001
NOS score
< 8	4	1.33 (1.10–1.61)	0.003	59.6%, 0.060
>= 8	10	1.09 (1.03–1.15)	0.004	77.9%, < 0.001
Infection excluded
Yes	4	1.22 (0.91–1.90)	0.15	74.3%, 0.009
No	8	1.09 (1.02–1.17)	0.007	80.7%, < 0.001
NR	2	1.17 (0.96–1.41)	0.115	70.3%, 0.066
Abbreviations: NOS, Newcastle–Ottawa Scale; NIHSS, National Institute of Health Stroke Scale; NR, not reported; IVT, intravenous thrombolysis; EVT, endovascular treatment; NLR, neutrophil-to-lymphocyte ratio; OR, odds ratio.
