# Supplementary material for: Prognostic role of dynamic neutrophil-to-lymphocyte ratio in acute ischemic stroke after reperfusion therapy: A meta-analysis
Source: Front Neurol. 2023 Feb 16;14:1118563. doi: 10.3389/fneur.2023.1118563 (PMC9978711; doi:10.3389/fneur.2023.1118563)
Supplement: Supplementary file 9 [file Table_9.XLSX]

## Sheet: S9
Table S9 Subgroup analyses of SMD of correlations between admission NLR and 3-month mortality
Subgroup	N	SMD (95% CI)	P	Heterogeneity (I², P)
Treatment method
IVT	4	0.91 (0.40–1.42)	< 0.001	91.3%, < 0.001
EVT	6	0.40 (0.22–0.57)	< 0.001	47.6%, < 0.001
Study region
Asia	5	0.73 (0.24–1.22)	0.003	88.2%, < 0.001
Non-Asia	5	0.51 (0.17–0.85)	0.004	88.1%, < 0.001
Study design
Prospective	2	0.77 (0.12–1.42)	0.02	88.3%, 0.003
Retrospective	8	0.56 (0.28–0.84)	< 0.001	84.0%, < 0.001
Age
< 65	3	0.49 (0.31–0.67)	< 0.001	0.00%, 0.459
>= 65	6	0.67 (0.25–1.08)	0.002	92.0%, < 0.001
Admission NIHSS
< 15	4	0.58 (0.18–0.97)	0.004	88.6%, < 0.001
>= 15	4	0.42 (0.14–0.70)	0.003	65.8%, 0.033
Bridging therapy
< 40%	3	0.61 (0.10–1.11)	0.018	92.1%, < 0.001
>= 40%	3	0.35 (0.04–0.65)	0.025	70.8%, < 0.001
Sample size
< 200	3	0.36 (-0.11–0.83)	0.133	71.5%, 0.030
>= 200	7	0.70 (0.39–1.00)	< 0.001	88.8%, < 0.001
NOS score
< 8	5	0.67 (0.15–1.19)	0.012	90.0%, < 0.001
>= 8	5	0.56 (0.25–0.87)	0.001	85.4%, < 0.001
Infection excluded
Yes	3	0.36 (-0.11–0.83)	0.133	71.5%, < 0.001
No	5	0.57 (0.27–0.86)	< 0.001	85.4%, < 0.001
NR	2	1.09 (-0.12–2.29)	0.077	95.7%, < 0.001
Abbreviations: NOS, Newcastle–Ottawa Scale; NIHSS, National Institute of Health Stroke Scale; sICH, symptomatic intracranial hemorrhage; NR, not reported; IVT, intravenous thrombolysis; EVT, endovascular treatment; NLR, neutrophil-to-lymphocyte ratio; SMD, standardized mean difference.
